# Supplementary material for: β2-Microglobulin Regulates Extracellular Matrix Dynamics During Peripheral Nerve Injury
Source: NeuroSci. 2025 Jun 29;6(3):59. doi: 10.3390/neurosci6030059 (PMC12286088; doi:10.3390/neurosci6030059)
Supplement: Supplementary file 1 [file neurosci-06-00059-s001.zip]

Archive with 2 entries (2 files):
- Table S1 .xls.xlsx
- Table S2 .xls.xlsx
