# Supplementary material for: β2-Microglobulin Regulates Extracellular Matrix Dynamics During Peripheral Nerve Injury
Source: NeuroSci. 2025 Jun 29;6(3):59. doi: 10.3390/neurosci6030059 (PMC12286088; doi:10.3390/neurosci6030059)
Supplement: Supplementary file 1 [file neurosci-06-00059-s001.zip › Table S1 .xls.xlsx]

## Sheet: Table S1
	Table S1. DEGs in B2M KO mice compared to wild type mice at 3 days after sciatic nerve injury
	Upregulated DEGs				Downregulated DEGs
	Gene ID	Gene Symbol	log2 (FC)	Qvalue	Gene ID	Gene Symbol	log2 (FC)	Qvalue
	21648	'Dynlt1b'	1.23753	2.79737e-16	433470	'AA467197'	-1.73435	0.000195094
	100042807	'Eif3j2'	4.82848	2.57399e-93	11421	'Ace'	-0.542184	0.0193283
	105244034	'Gm33887'	0.933344	6.90229e-06	12778	'Ackr3'	-0.564296	0.0174108
	100042074	'Gm3650'	4.24225	0.0156059	243277	'Adgrd1'	-0.647363	0.00171324
	115487351	'Gm39743'	8.17098	0.000197112	545260	'Arsi'	-0.664311	0.0440657
	105244931	'Gm40453'	4.49588	0.0427997	12010	'B2m'	-6.75292	1.52351e-301
	105245097	'Gm40595'	1.37177	0.000803352	171543	'Bmf'	-0.925763	0.00627186
	105245342	'Gm40814'	5.29982	0.000338068	12266	'C3'	-0.611907	0.00588285
	105246572	'Gm41844'	2.702	0.00225862	12268	'C4b'	-0.61231	0.0440657
	108167918	'Gm46290'	0.979249	0.000442981	93671	'Cd163'	-0.932297	0.0484431
	108168003	'Gm46353'	6.94187	0.0323693	21922	'Clec3b'	-0.895778	0.00954328
	108169043	'Gm46911'	1.09294	2.35388e-07	12816	'Col12a1'	-0.584251	0.00627186
	110558	'H2-Q9'	1.84506	0.000191784	12818	'Col14a1'	-0.593504	0.000336671
	115488029	'LOC115488029'	2.29165	0.00773362	13386	'Dlk1'	-1.47908	0.00346782
	118567481	'LOC118567481'	2.83005	1.25863e-11	78655	'Eif3j1'	-6.60115	5.90835e-82
	118567557	'LOC118567557'	1.73431	2.52606e-18	14118	'Fbn1'	-0.530304	0.00318494
	118567621	'LOC118567621'	0.903078	0.0174108	68655	'Fndc1'	-0.726488	0.0458334
	118567837	'LOC118567837'	5.24082	0.0150533	14584	'Gfpt2'	-0.564646	0.017739
	118568032	'LOC118568032'	1.20704	1.0431e-09	319996	'Golm2'	-0.944323	0.00224167
	118568080	'LOC118568080'	4.12306	1.78192e-35	232313	'Gxylt2'	-0.591013	0.0178644
	118568152	'LOC118568152'	2.38619	3.36265e-36	15018	'H2-Q7'	-6.40707	7.48659e-10
	118568683	'LOC118568683'	1.00177	5.91632e-13	78558	'Htra3'	-0.586895	0.0315946
	118568792	'LOC118568792'	1.17678	0.00977436	16002	'Igf2'	-1.41064	0.00403704
	18115	'Nnt'	0.927322	1.11897e-05	56357	'Ivd'	-1.06165	8.77749e-06
	381417	'Slc28a2b'	5.20078	2.37783e-06	433466	'Jmjd7'	-3.95403	1.9385e-07
	66628	'Thg1l'	0.913695	0.0322311	16600	'Klf4'	-0.607599	0.0288639
					74488	'Lrrc15'	-0.757216	0.000408461
					108075	'Ltbp4'	-0.500282	0.0458334
					67532	'Mfap1a'	-1.09413	6.2545e-06
					17390	'Mmp2'	-0.609666	0.00288797
					211429	'Pla2g4b'	-2.18091	0.0323693
					22634	'Plagl1'	-0.81282	0.00118166
					20348	'Sema3c'	-0.831646	0.000873101
					12702	'Socs3'	-0.751088	0.0430004
					20732	'Spint1'	-4.31671	8.88966e-10
					668880	'Stard9'	-0.737333	0.000224079
					21825	'Thbs1'	-0.568453	0.00288797
					21827	'Thbs3'	-0.580515	0.00259739
					67888	'Tmem100'	-0.840114	0.00288797
					21923	'Tnc'	-0.582578	0.000192763
					21930	'Tnfaip6'	-0.744631	0.00368107
					81877	'Tnxb'	-0.79548	3.12713e-06
					216795	'Wnt9a'	-0.641997	0.0427997
