# Supplementary material for: β2-Microglobulin Regulates Extracellular Matrix Dynamics During Peripheral Nerve Injury
Source: NeuroSci. 2025 Jun 29;6(3):59. doi: 10.3390/neurosci6030059 (PMC12286088; doi:10.3390/neurosci6030059)
Supplement: Supplementary file 1 [file neurosci-06-00059-s001.zip › Table S2 .xls.xlsx]

## Sheet: Table S2
	Table S2. DEGs in B2M KO mice compared to wild type mice at 7 days after sciatic nerve injury
	Upregulated DEGs				Downregulated DEGs
	Gene ID	Gene Symbol	log2 (FC)	Qvalue	Gene ID	Gene Symbol	log2 (FC)	Qvalue
	118567837	'LOC118567837'	7.84321	0.00116749	433470	'AA467197'	-2.92202	5.6172e-10
	18829	'Ccl21a'	1.52539	3.08867e-07	12010	'B2m'	-7.45895	8.36157e-140
	244233	'Cd163l1'	2.68231	1.63428e-05	171543	'Bmf'	-0.77874	0.024415
	76737	'Creld2'	0.627346	0.0469146	12227	'Btg2'	-0.673763	0.010851
	21648	'Dynlt1b'	1.07136	6.87816e-08	13653	'Egr1'	-1.33728	6.16735e-08
	100042807	'Eif3j2'	5.66278	2.71267e-09	78655	'Eif3j1'	-6.85254	1.15386e-60
	105244034	'Gm33887'	0.805484	0.024415	14282	'Fosb'	-1.90425	0.00176397
	100042074	'Gm3650'	4.52446	0.00110933	626578	'Gbp10'	-2.94407	0.0435777
	105245342	'Gm40814'	3.31202	0.000847263	14562	'Gdf3'	-2.29754	0.0469146
	105246572	'Gm41844'	2.39014	0.0308861	225594	'Gm4841'	-4.0571	4.84322e-06
	14828	'Hspa5'	0.526806	0.00137402	66296	'Haus2'	-1.18847	0.00392031
	118567481	'LOC118567481'	2.39982	5.30313e-09	56357	'Ivd'	-1.05099	0.0241239
	118567557	'LOC118567557'	1.31787	0.02279	433466	'Jmjd7'	-4.19303	1.35841e-08
	118568080	'LOC118568080'	4.59628	1.37385e-30	67532	'Mfap1a'	-0.98994	0.00255831
	118568152	'LOC118568152'	1.51337	6.16735e-08	15370	'Nr4a1'	-0.929775	0.00013108
	118568683	'LOC118568683'	0.881438	1.90559e-05	211429	Pla2g4b'	-2.07047	0.0136069
	70945	'Mmrn1'	1.72751	0.025344	30939	'Pttg1'	-1.93472	4.06273e-09
	18115	'Nnt'	1.19027	5.74005e-09	20732	'Spint1'	-3.76203	1.12329e-06
	18626	'Per1'	0.831461	1.49388e-06
	14605	'Tsc22d3'	1.01304	9.41941e-05
